# Supplementary material for: Zr-89 Immuno-PET Targeting Ectopic ATP Synthase Enables In-Vivo Imaging of Tumor Angiogenesis
Source: Int J Mol Sci. 2019 Aug 13;20(16):3928. doi: 10.3390/ijms20163928 (PMC6720485; doi:10.3390/ijms20163928)
Supplement: Supplementary file 1 [file ijms-20-03928-s001.zip]

Archive with 5 entries (4 files):
- Fig S1A.tiff
- __MACOSX/
- __MACOSX/._Fig S1A.tiff
- Fig S1B.tiff
- __MACOSX/._Fig S1B.tiff
